# Supplementary material for: Protein Tyrosine Phosphatase 1B Inhibitors of Pueraria lobata Based on the Spectrum–Effect Relationship by Q-Marker Selection
Source: Molecules. 2024 Jun 8;29(12):2731. doi: 10.3390/molecules29122731 (PMC11207073; doi:10.3390/molecules29122731)
Supplement: Supplementary file 1 [file molecules-29-02731-s001.zip]

Archive with 1 entries (1 files):
- molecules-3012286-supplementary.pdf
